# Supplementary material for: Characterization and Biocontrol Potential of Bacillus velezensis FB-4 Against Valsa Canker of Korla Fragrant Pear
Source: J Fungi (Basel). 2026 May 8;12(5):349. doi: 10.3390/jof12050349 (PMC13208682; doi:10.3390/jof12050349)
Supplement: Supplementary file 1 [file jof-12-00349-s001.zip]

Archive with 2 entries (2 files):
- Supplementary Material S1:Bacillus velezensis FB-4 VOCs.xls
- Supplementary Material S2:LB VOCs.xls
