# Supplementary material for: Characterization and Biocontrol Potential of Bacillus velezensis FB-4 Against Valsa Canker of Korla Fragrant Pear
Source: J Fungi (Basel). 2026 May 8;12(5):349. doi: 10.3390/jof12050349 (PMC13208682; doi:10.3390/jof12050349)
Supplement: Supplementary file 1 [file jof-12-00349-s001.zip › Supplementary Material S1:Bacillus velezensis FB-4 VOCs.xls]

## Sheet: Sheet1
No.	Retention time	Peak name	CAS No.	Area	SI	RSI	Probability	Rel.Area	ISTD
	min			counts*min			%	%
TIC	TIC	TIC	TIC	TIC	TIC	TIC	TIC	TIC	TIC
1	5.43515	Sarcosine	107-97-1	2.28778e+06	964	999	21.56	0.255468
2	5.44857	Sarcosine	107-97-1	653167	971	999	22.59	0.0729366
3	5.47539	Sarcosine	107-97-1	5.98971e+06	960	999	22.42	0.668848
4	6.30373			299745	0	0	0	0.0334714
5	6.52171	Acetaldehyde	75-07-0	870350	821	919	48.38	0.0971887
6	11.3509	Ethanol	64-17-5	1.04685e+07	973	979	89.52	1.16897
7	11.3811	Ethanol	64-17-5	1.79212e+07	973	979	90.11	2.00119
8	11.4314	Ethanol	64-17-5	6.24982e+06	968	974	87.77	0.697893
9	11.4649	Ethanol	64-17-5	1.18671e+07	961	967	85.15	1.32515
10	11.5554	Ethanol	64-17-5	2.30108e+06	964	965	86.91	0.256953
11	11.5856	Ethanol	64-17-5	1.7508e+06	942	958	85.61	0.195505
12	11.6393	Ethanol	64-17-5	1.33643e+07	951	951	87.81	1.49234
13	11.7567	Ethanol	64-17-5	62609.6	942	942	86.48	0.00699137
14	11.8908	Ethanol	64-17-5	31313.9	936	950	85.62	0.0034967
15	12.0283	Ethanol	64-17-5	4.28734e+06	936	950	87.2	0.478751
16	15.3551	Hexadecane	544-76-3	542774	754	843	4.76	0.0606095
17	15.5529			471833	0	0	0	0.0526878
18	16.0425			81765.1	0	0	0	0.00913039
19	16.2136			65061.8	0	0	0	0.0072652
20	16.3242			262140	0	0	0	0.0292721
21	17.3806			445305	0	0	0	0.0497255
22	17.669			160945	0	0	0	0.0179721
23	17.9742			84374.5	0	0	0	0.00942177
24	18.9065			195618	0	0	0	0.0218439
25	20.144			87426.7	0	0	0	0.0097626
26	20.6269			454695	0	0	0	0.050774
27	20.9589			206445	0	0	0	0.0230529
28	21.311			406040	0	0	0	0.0453409
29	21.3647			286395	0	0	0	0.0319806
30	23.0884			250091	0	0	0	0.0279267
31	23.3869			81214	0	0	0	0.00906885
32	23.6585			152145	0	0	0	0.0169894
33	24.8625			109732	0	0	0	0.0122533
34	25.2582	Tetradecane, 2,6,10-trimethyl-	14905-56-7	155713	779	816	13.64	0.0173879
35	25.3856	4-Nonene, 5-butyl-	7367-38-6	3.17336e+06	878	885	31.88	0.354357
36	25.5768	4-Nonene, 5-butyl-	7367-38-6	3.52671e+06	897	905	46.07	0.393814
37	27.7566			62552.7	0	0	0	0.00698502
38	27.8673			92113.8	0	0	0	0.010286
39	27.9679			172096	0	0	0	0.0192173
40	29.316			139283	0	0	0	0.0155532
41	29.591	5-Nonanone	502-56-7	1.70827e+06	897	918	71.91	0.190756
42	29.6279	5-Nonanone	502-56-7	5.17221e+06	934	951	79.47	0.577561
43	29.6849	5-Nonanone	502-56-7	5.14056e+06	907	910	71.4	0.574026
44	29.7117	5-Nonanone	502-56-7	4.93192e+06	897	915	70.49	0.550729
45	30.0136			93733.8	0	0	0	0.0104669
46	30.094			146554	0	0	0	0.0163651
47	31.8949			90671.2	0	0	0	0.0101249
48	32.6998			43497.1	0	0	0	0.00485715
49	33.3001	5-Nonanol, acetate	3857-24-7	980707	911	926	90.74	0.109512
50	33.3403	5-Nonanol, acetate	3857-24-7	1.7105e+06	910	917	90.3	0.191005
51	33.4443	5-Nonanol	623-93-8	696916	828	917	38.28	0.0778219
52	34.2793	3-Heptanol, 2,2-dimethyl-	19549-70-3	1.37525e+06	868	921	35.05	0.153569
53	34.504			46390.5	0	0	0	0.00518025
54	34.6348	5-Nonanol	623-93-8	1.39143e+06	877	880	31.69	0.155376
55	35.0205			219826	0	0	0	0.0245471
56	35.1009			1.04069e+06	0	0	0	0.11621
57	35.6375			727389	0	0	0	0.0812247
58	36.2345	5-Nonanol	623-93-8	1.49068e+08	909	909	71.02	16.6458
59	36.2713	5-Nonanol	623-93-8	5.08856e+07	911	911	74.27	5.6822
60	36.2915	5-Nonanol	623-93-8	7.00973e+07	909	909	74.65	7.82749
61	36.3116	5-Nonanol	623-93-8	4.85945e+07	915	915	75.97	5.42636
62	36.3351	5-Nonanol	623-93-8	5.36009e+07	916	916	77.75	5.98541
63	36.3619	5-Nonanol	623-93-8	1.17158e+08	910	910	79.44	13.0825
64	36.4156	5-Nonanol	623-93-8	1.04567e+08	892	892	75.15	11.6766
65	36.4323	5-Nonanol	623-93-8	1.70896e+08	881	881	70.38	19.0833
66	36.7844	2-Propyl-1-pentanol	58175-57-8	2.03216e+06	810	834	14.1	0.226923
67	36.9152			883814	0	0	0	0.098692
68	37.0628			269450	0	0	0	0.0300884
69	37.4753			1.18572e+06	0	0	0	0.132405
70	37.6698			107124	0	0	0	0.0119621
71	37.8576	2-Octen-4-ol, 2-methyl-	65885-49-6	2.62219e+06	776	787	38.99	0.29281
72	38.032	2H-Pyran, 2-[(5-cyclopropylidenepentyl)oxy]tetrahydro-	123416-83-1	969091	753	780	23.96	0.108215
73	38.1695	3-Ethyl-4-octanol	63126-48-7	812138	830	913	36.18	0.0906883
74	38.7564	Dodecanoic acid, 3-hydroxy-	1883-13-2	238571	755	765	13.71	0.0266403
75	38.9006			156877	0	0	0	0.0175179
76	39.2158			93257.2	0	0	0	0.0104137
77	40.185	2-Hexadecanol	14852-31-4	94392.5	754	763	41.3	0.0105404
78	40.2956	5-Decanol	5205-34-5	1.49968e+06	884	940	72.93	0.167464
79	40.4197			146885	0	0	0	0.0164021
80	40.7551			90829.8	0	0	0	0.0101426
81	40.8557			304334	0	0	0	0.0339838
82	41.1743			85785.9	0	0	0	0.00957938
83	41.5197			138970	0	0	0	0.0155182
84	43.7599			178648	0	0	0	0.019949
85	44.3267			180830	0	0	0	0.0201925
86	44.4675			318956	0	0	0	0.0356166
87	45.1181			47785.2	0	0	0	0.00533599
88	45.933			181713	0	0	0	0.0202912
89	47.9586	2-Hexadecanol	14852-31-4	373226	766	774	22.48	0.0416767
90	48.4918			125168	0	0	0	0.013977
91	49.5884			67135.1	0	0	0	0.00749672
92	51.5838			96299.1	0	0	0	0.0107533
93	52.117			67111	0	0	0	0.00749403
94	53.2472			77354.3	0	0	0	0.00863785
95	55.0615			59574.6	0	0	0	0.00665247
96	55.5712			54613.1	0	0	0	0.00609843
97	56.5236			74929	0	0	0	0.00836703
98	58.0931			153671	0	0	0	0.0171598
99	59.4513			52195.6	0	0	0	0.00582848
100	60.5245			41529.5	0	0	0	0.00463744
101	61.2321			105928	0	0	0	0.0118285
102	61.3562			117006	0	0	0	0.0130656
103	62.0135			42090.9	0	0	0	0.00470012
104	62.5433			96398.4	0	0	0	0.0107644
105	62.6875			75085.3	0	0	0	0.00838448
106	62.8451			42137.9	0	0	0	0.00470538
107	63.422			283772	0	0	0	0.0316877
108	63.5159			68296.8	0	0	0	0.00762644
109	63.7909			35627.1	0	0	0	0.00397834
110	64.8606	Octaethylene glycol monododecyl ether	3055-98-9	52956.7	750	768	24.1	0.00591347
111	65.1658			41025.1	0	0	0	0.00458112
112	66.9499	Octaethylene glycol monododecyl ether	3055-98-9	38034.1	754	773	26.55	0.00424712
113	67.5737			35408.4	0	0	0	0.00395392
114	69.1331			67692.5	0	0	0	0.00755896
115	71.1754	Octaethylene glycol monododecyl ether	3055-98-9	52833.4	750	769	25.98	0.0058997
116	72.8221			36322.9	0	0	0	0.00405604
