# Supplementary material for: Characterization and Biocontrol Potential of Bacillus velezensis FB-4 Against Valsa Canker of Korla Fragrant Pear
Source: J Fungi (Basel). 2026 May 8;12(5):349. doi: 10.3390/jof12050349 (PMC13208682; doi:10.3390/jof12050349)
Supplement: Supplementary file 1 [file jof-12-00349-s001.zip › Supplementary Material S2:LB VOCs.xls]

## Sheet: Sheet1
No.	Retention time	Peak name	CAS No.	Area	SI	RSI	Probability	Rel.Area	ISTD
	min			counts*min			%	%
TIC	TIC	TIC	TIC	TIC	TIC	TIC	TIC	TIC	TIC
1	5.43192			1.05205e+06	0	0	0	0.0960622
2	9.85865			214403	0	0	0	0.0195771
3	11.3544	Ethanol	64-17-5	3.04274e+07	981	987	90.72	2.77832
4	11.3812	Ethanol	64-17-5	1.12232e+07	980	986	91.08	1.02479
5	11.3979	Ethanol	64-17-5	8.21594e+06	971	984	86.5	0.750196
6	11.4281	Ethanol	64-17-5	1.01932e+07	965	971	88.08	0.930736
7	11.4684	Ethanol	64-17-5	4.81146e+06	964	970	85.44	0.439333
8	11.4986	Ethanol	64-17-5	7.12053e+06	962	968	84.85	0.650174
9	11.5489	Ethanol	64-17-5	2.78989e+06	957	957	87.29	0.254744
10	11.6159	Ethanol	64-17-5	6.12416e+06	965	966	82.76	0.559196
11	11.6361	Ethanol	64-17-5	4.08619e+06	962	963	83.69	0.373109
12	11.6763	Ethanol	64-17-5	2.23437e+07	969	970	86.49	2.0402
13	11.854	Ethanol	64-17-5	4909.13	943	943	87.34	0.000448252
14	11.8943	Ethanol	64-17-5	20579.6	964	965	84.39	0.00187912
15	11.9513	Ethanol	64-17-5	52478.9	972	974	91.91	0.00479184
16	11.9882	Ethanol	64-17-5	307730	971	973	84.93	0.0280988
17	15.3116	Decane, 2,4,6-trimethyl-	62108-27-4	450305	768	874	9.37	0.0411172
18	15.5296			270477	0	0	0	0.0246972
19	17.3606			351934	0	0	0	0.032135
20	17.6557			180313	0	0	0	0.0164643
21	18.9066			157119	0	0	0	0.0143465
22	19.4164			95348.3	0	0	0	0.00870624
23	20.134			116367	0	0	0	0.0106254
24	20.627	Tetraethyl silicate	78-10-4	408783	791	847	83.13	0.0373259
25	20.8148			308810	0	0	0	0.0281974
26	21.2843			316079	0	0	0	0.0288611
27	21.9852			130122	0	0	0	0.0118814
28	23.0818			147697	0	0	0	0.0134862
29	23.2596	2-Trifluoroacetoxytridecane	116465-18-0	427039	754	817	7.83	0.0389928
30	23.6318			155528	0	0	0	0.0142012
31	24.8123			137910	0	0	0	0.0125926
32	25.2784	Tetradecane, 2,6,10-trimethyl-	14905-56-7	18068.2	810	829	7.29	0.0016498
33	25.3723	4-Nonene, 5-butyl-	7367-38-6	2.44755e+06	847	856	17.16	0.223485
34	25.5299	4-Nonene, 5-butyl-	7367-38-6	3.59805e+06	903	908	43.58	0.328537
35	27.9378			270789	0	0	0	0.0247257
36	29.0378	Pentanoic acid, butyl ester	591-68-4	715814	838	889	58.95	0.0653608
37	29.6582	5-Nonanone	502-56-7	681837	797	878	53.93	0.0622584
38	31.8816			165009	0	0	0	0.0150669
39	32.6898			179306	0	0	0	0.0163724
40	32.7905	1,2,6-Hexanetriol	106-69-4	324322	750	792	26.68	0.0296138
41	33.317			49022.7	0	0	0	0.00447625
42	33.4343	4-Octanol, 2-methyl-	40575-41-5	969152	876	946	36.47	0.0884931
43	34.2694	3-Heptanol, 2,2-dimethyl-	19549-70-3	1.50681e+06	882	911	26.76	0.137587
44	34.6316	3-Heptanol, 2,2-dimethyl-	19549-70-3	1.68187e+06	884	914	28.93	0.153571
45	35.0977			1.53904e+06	0	0	0	0.140529
46	35.6276			553857	0	0	0	0.0505726
47	36.191	5-Nonanol	623-93-8	1.36521e+08	913	938	73.49	12.4657
48	36.248	5-Nonanol	623-93-8	7.22471e+07	909	909	72.59	6.59687
49	36.2782	5-Nonanol	623-93-8	2.37577e+07	913	913	75.68	2.16931
50	36.2916	5-Nonanol	623-93-8	3.2892e+07	908	937	73.1	3.00336
51	36.3084	5-Nonanol	623-93-8	4.28856e+07	907	907	74.09	3.91588
52	36.3352	5-Nonanol	623-93-8	1.09493e+08	915	915	77.6	9.99782
53	36.362	5-Nonanol	623-93-8	3.79357e+07	907	907	76.87	3.4639
54	36.4056	5-Nonanol	623-93-8	1.0998e+08	897	897	76.07	10.0422
55	36.419	5-Nonanol	623-93-8	8.32703e+07	897	897	75.24	7.6034
56	36.4425	5-Nonanol	623-93-8	5.31199e+07	897	897	74.73	4.85037
57	36.4559	5-Nonanol	623-93-8	4.27797e+07	887	887	71.8	3.9062
58	36.4827	5-Nonanol	623-93-8	1.80208e+08	897	897	76.06	16.4548
59	36.8047	2-Propyl-1-pentanol	58175-57-8	3.56478e+06	847	862	31.16	0.3255
60	36.9321			1.78866e+06	0	0	0	0.163322
61	37.0797			1.61064e+06	0	0	0	0.147067
62	37.4888			1.16472e+06	0	0	0	0.10635
63	37.6565			344436	0	0	0	0.0314504
64	37.8577	2-Octen-4-ol, 2-methyl-	65885-49-6	3.74292e+06	804	809	52.04	0.341765
65	38.0388	2-Octen-4-ol, 2-methyl-	65885-49-6	1.60282e+06	815	825	53.44	0.146353
66	38.1763	3-Ethyl-4-octanol	63126-48-7	1.00571e+06	840	914	47.2	0.0918313
67	38.3708			150342	0	0	0	0.0137277
68	38.7531			244191	0	0	0	0.022297
69	38.8806			500623	0	0	0	0.0457118
70	40.2824	5-Decanol	5205-34-5	1.28511e+06	883	934	70.59	0.117343
71	40.8525			249715	0	0	0	0.0228014
72	41.1744			123753	0	0	0	0.0112999
73	42.5393			69302.7	0	0	0	0.00632802
74	58.0899			199775	0	0	0	0.0182414
75	59.6996			87370.1	0	0	0	0.00797775
76	60.7057			395714	0	0	0	0.0361326
77	61.1014			1.80279e+06	0	0	0	0.164613
78	61.2087			1.26716e+06	0	0	0	0.115704
79	61.3697			2.48788e+06	0	0	0	0.227168
80	61.6849	Octaethylene glycol monododecyl ether	3055-98-9	3.6272e+06	752	772	29.85	0.331199
81	61.8828			1.60314e+06	0	0	0	0.146382
82	61.9666			1.01168e+06	0	0	0	0.0923767
83	62.0303			916364	0	0	0	0.083673
84	62.0639			550614	0	0	0	0.0502764
85	62.1276			13110.1	0	0	0	0.00119708
86	62.2651			1.89617e+06	0	0	0	0.173138
87	62.4395			1.11818e+06	0	0	0	0.102101
88	62.5267			1.81379e+06	0	0	0	0.165617
89	62.6709			3.21287e+06	0	0	0	0.293367
90	63.1136			442812	0	0	0	0.0404331
91	63.1907			334774	0	0	0	0.0305681
92	63.4154			391888	0	0	0	0.0357832
93	63.9117	Octaethylene glycol monododecyl ether	3055-98-9	99582.7	750	769	25.08	0.00909288
94	65.8367	Octaethylene glycol monododecyl ether	3055-98-9	181865	752	771	28.65	0.0166061
95	66.6885	Octaethylene glycol monododecyl ether	3055-98-9	736369	758	774	33.67	0.0672377
96	67.3726			71001.8	0	0	0	0.00648316
97	68.8214	Octaethylene glycol monododecyl ether	3055-98-9	319871	761	783	34.35	0.0292073
98	70.857			171289	0	0	0	0.0156403
99	71.7021	Octaethylene glycol monododecyl ether	3055-98-9	204433	751	770	27.43	0.0186668
100	71.7256	Octaethylene glycol monododecyl ether	3055-98-9	145836	752	770	25.44	0.0133163
101	72.3124			189472	0	0	0	0.0173006
